# Supplementary material for: Metataxonomic Mapping of the Microbial Diversity of Irish and Eastern Mediterranean Cheeses
Source: Foods. 2022 Aug 17;11(16):2483. doi: 10.3390/foods11162483 (PMC9407514; doi:10.3390/foods11162483)
Supplement: Supplementary file 1 [file foods-11-02483-s001.zip]

Archive with 1 entries (1 files):
- foods-1829079-supplementary.pdf
